# Supplementary material for: Microbiological Quality Assessment of Chicken Thigh Fillets Using Spectroscopic Sensors and Multivariate Data Analysis
Source: Foods. 2021 Nov 7;10(11):2723. doi: 10.3390/foods10112723 (PMC8624579; doi:10.3390/foods10112723)
Supplement: Supplementary file 1 [file foods-10-02723-s001.zip]

Archive with 1 entries (1 files):
- foods-1431846-supplementary.pdf
